# Supplementary material for: Investigations on small molecule inhibitors targeting the histone H3K4 tri-methyllysine binding PHD-finger of JmjC histone demethylases
Source: Bioorg Med Chem. 2018 Jul 15;26(11):2984–91. doi: 10.1016/j.bmc.2018.03.030 (PMC6380468; doi:10.1016/j.bmc.2018.03.030)
Supplement: Supplementary data 1 [file mmc1.xml]

<?xml version="1.0" encoding="UTF-8" standalone="no"?><data:data><datasets><author>akane.kawamura@chem.ox.ac.uk</author><type>0</type><dataset><value>1</value><reason>Data will be made available on request</reason><comments/></dataset></datasets></data:data>
